# Supplementary material for: Engineered ACE2 receptor therapy overcomes mutational escape of SARS-CoV-2
Source: Nat Commun. 2021 Jun 21;12:3802. doi: 10.1038/s41467-021-24013-y (PMC8217473; doi:10.1038/s41467-021-24013-y)
Supplement: Supplementary file 8 — Source Data [file 41467_2021_24013_MOESM8_ESM.xlsx]

## Sheet: Fig.1d
SARS2 RNA genome copy number (Log10 copies/uL)
	WT				3N39				3N39v2				3J113				3J320
Veh	12.5	50	200	800	1.6	6.3	25	100	1.6	6.3	25	100	1.6	6.3	25	100	1.6	6.3	25	100
5.23254	5.23977	5.17602	4.83538	3.14247	4.03631	3.23345	2.76687	1.3006	4.70858	4.07666	3.50038	2.17521	4.6085	3.7811	3.1662	1.30103	4.02095	3.78646	2.41089	1.30103
5.23578	5.17556	5.09798	4.50085	4.23886	3.94584	2.87738	2.56233	2.424	4.60402	4.44494	3.50003	1.63123	4.60317	4.03196	3.34655	2.07665	3.99025	3.77111	2.45947	1.80918
5.18397	4.97868	5.13967	4.51052	3.03255	4.31333	2.38199	2.62018	1.30103	4.62812	4.09387	2.57633	3.43272	4.40777	4.25415	3.78594	1.30103	3.95224	3.50429	1.30103	1.88337
5.20944
5.21731
5.14579
5.38185
5.26114
5.2442
5.40667
5.25673
4.8395

## Sheet: Fig.3bc
SARS2 RNA genome copy number (Log10 copies/uL)
passage1
	3N39v2					3J113v2					3J320v2					H4 antibody
Veh	0.1	0.4	1.6	6.3	25	0.1	0.4	1.6	6.3	25	0.1	0.4	1.6	6.3	25	0.4	1.6	6.3	25	100
7.26258	7.29692	7.26046	7.07921	5.98572	3.46256	7.19977	7.32035	7.0996	6.91619	4.01778	7.31298	7.33614	7.15179	5.49501	3.00055	7.23273	7.35057	7.34269	6.00282	4.50652
7.27893	7.31464	7.26622	7.10314	6.28712	3.75759	7.20642	7.30696	7.08259	6.86817	5.78279	7.35463	7.46033	7.14876	5.50916	2.49884	7.23551	7.45917	7.14005	5.60376	4.74439
7.23303	7.34498	7.19524	7.17036	5.76277	3.23106	7.24877	7.39165	7.29281	7.01976	5.13859	7.29153	7.30982	7.11719	4.60144	3.029	7.20858	7.23256	6.79352	6.09888	4.77613
7.34931
7.31684
7.21692
passage2
	3N39v2				3J113v2				3J320v2				H4 antibody
Veh	0.4	1.6	6.3	25	0.4	1.6	6.3	25	0.4	1.6	6.3	25	0.4	1.6	6.3	25
7.19901
7.09401
7.12349
7.24893	2.30103	2.30214	2.30103	2.30103	2.30103	2.30103	2.30103	2.30103	2.30103	2.30103	2.30103	2.30103	7.33792	7.34186	6.43973	6.96492
7.21767	6.8966	2.30103	2.30103	2.30103	2.30103	2.48802	2.30103	2.30103	2.30103	5.22736	2.30103	2.30103	7.20653	6.98928	5.89707	5.65359
7.26709	2.30103	2.30103	2.30103	2.30103	2.30103	2.30103	2.30103	2.30103	5.9261	6.36427	4.04311	2.30103	7.19653	7.16327	6.51336	5.92185
passage3
	3N39v2					3J320v2					H4 antibody
Veh	0	0.4	1.6	6.3	25	0	0.4	1.6	6.3	25	0	0.4	1.6	6.3	25
7.37705	7.42151	7.48277	6.9477	5.1392	3.42878	7.18401	7.22688	7.00735	5.65325	3.33041	7.25477	7.64031	7.03442	5.7981	4.65187
7.27373	7.38486	7.27107	7.12474	5.50611	2.30103	7.23964	7.30669	6.99745	4.6876	2.30103	7.46486	7.5969	2.32563	7.43214	4.90051
7.34561	7.30978	7.39633	6.70917	5.10184	3.52338	7.19635	7.24367	7.07594	5.57033	3.47574	7.61393	7.40111	7.27649	2.30103	2.30103
7.28125
7.37513
passage4
	3N39v2						3J320v2						H4 antibody
Veh	0	0.1	0.4	1.6	6.3	25	0	0.1	0.4	1.6	6.3	25	0	0.4	1.6	6.3	25	100
7.27519	2.30103	2.30103	2.30103	2.30103	2.30103	2.30103	2.30103	2.30103	2.30103	2.30103	2.30103	2.30103	7.18923	7.17003	7.24356	7.20334	7.42232	7.32329
7.26108	7.20431	2.30103	2.30103	2.30103	2.30103	2.30103	2.30103	2.30103	6.91679	2.30103	2.30103	2.30103	7.13253	7.34432	7.16781	7.38984	7.61968	7.33632
6.9824	2.30103	2.30103	2.30103	2.30103	2.30103	2.30103	2.30103	2.30103	2.30103	6.98366	2.30103	2.30103	7.08073	7.31456	7.19093	7.4436	7.34936	7.32197
7.38635
7.43586
7.48993
passage15
3N39v2										3J320v2
Control virus					P15 passaged virus					Control virus					P15 passaged virus
0	0.4	1.6	6.3	25	0	0.4	1.6	6.3	25	0	0.4	1.6	6.3	25	0	0.4	1.6	6.3	25
7.48788	7.43532	7.34444	7.08671	6.01776	7.26682	7.27648	7.26532	6.97235	5.9053	7.6224	7.41945	7.32635	6.93423	5.50738	6.40225	7.04247	7.09061	7.11238	6.28927
7.46286	7.56725	7.50078	7.00687	6.21806	7.26386	7.33276	7.35783	7.15765	5.66383	7.59727	7.42537	7.30017	6.83572	4.90582	6.8515	7.08019	7.18038	6.81988	6.19904
7.38547	7.54716	7.30552	7.24536	5.99271	7.3276	7.37297	7.42657	7.29176	5.81029	7.61469	7.40933	7.32689	6.80092	5.52561	7.16895	7.06821	7.07645	6.86726	6.04806
7.39107					7.29672					7.58128					7.07131
7.49076					7.53717					7.60152					7.02655
7.51572					7.4552					7.59558					7.05957

## Sheet: Fig.4a
Neutralization assay-Pseudovirus
Pseudovirus-3N39v2, inhibition rate (%)
Concentration (ug/mL)	Wuhan-Hu-1				UK -B.1.1.7				SA -B.1.351
0.00085	-2.61404	-34.7719	23.8596	5.01754	-25.7625	-18.35	5.125	-25.6	35.2	-9.81	-2.46	3.56
0.0025	40.8421	36.3158	23.2456	7.36842	-32.9875	-19.75	-20.5875	24.8	1.98	-7.27	4.35	0.69
0.0076	24.7895	7.14035	21.6667	25.8596	-5.3	-7.1	14.0875	7.275	33.19	28.35	0.93	29
0.022	18.614	28.8246	47.6316	34.614	18.8125	17.9125	38.575	47.6375	51.06	38.66	37.07	57.18
0.07	43.9825	46.6842	65.4035	58.0351	51.7125	71.25	81.95	79.25	67.8	71.9	70.33	75.33
0.21	87.1053	90.0351	96.7018	95.579	97.2375	89.95	97.125	92.5875	85.61	83.34	91.49	91.28
0.6	97	94.9474	95.6316	96.4386	99.3	99.375	99.425	99.4375	94.97	89.67	95.24	91.56
1.9	99.579	99.5965	99.6667	99.7018	99.6875	99.525	99.5625	99.65	98.05	99.23	98.55	97.54
5.5	99.6491	99.8246	99.7018	99.614	99.775	99.6125	99.7125	99.5875	97.34	99.61	99.6	99.52
17	99.6491	99.8421	99.6491	99.7895	99.725	99.7125	99.6375	99.9	99.77	99.78	99.63	99.61
50	99.6491	99.7544	99.7193	99.8421	99.6375	99.625	99.7	99.7125	99.56	99.67	99.68	99.78
Pseudovirus-REGN10933, inhibition rate (%)
Concentration (ug/mL)	Wuhan-Hu-1				UK -B.1.1.7				SA -B.1.351
0.00085	12.386	19.4211	8.80702	-35.8596	-5.82857	13.3857	-20.8143	10	-1.46	-3.35	3.12	-19.1
0.0025	33.2807	-0.36842	14.386	22.0877	42.6	23.8	36.7	36.7286	19.32	-8.47	-2.66	0.18
0.0076	43.8246	51.386	80.3333	62.193	69.8286	80.3857	76.0143	68.2143	7.81	30.21	0.08	12.88
0.022	78.2982	71.5614	78.4561	76.8947	79.0571	92.0143	92.3429	74.7429	25.18	-2.72	12.74	23.23
0.07	93.5088	96.4737	88.6667	99.4561	95.9429	97.5714	88.1429	97.5286	50.72	22.17	23.93	-26.18
0.21	99.3333	99.4737	99.4035	93.9298	99.2	98.2143	98.9143	99.5857	28.19	26.24	54.75	44.17
0.6	99.6842	99.6491	94.6316	99.579	99.4429	98.9714	99.8714	97.5857	50	43.78	59.87	39.53
1.9	99.7368	99.614	98.807	99.807	99.7714	99.7	99.7714	99.7	78.16	79.4	69.24	73.11
5.5	99.6842	99.6491	99.6316	99.7544	99.6857	99.7	99.8714	99.6429	92	89.36	89.2	87.37
17	99.7895	99.8246	99.8947	99.9298	99.6714	99.8286	99.9143	99.9714	98.74	97.62	98.36	97.47
50	99.8421	99.9825	99.9649	99.807	99.8143	99.8714	99.9	99.8143	96.2	98.34	99.7	99.77
Pseudovirus-3J113v2, inhibition rate (%)
Concentration (ug/mL)	Wuhan-Hu-1				UK -B.1.1.7				SA -B.1.351				BR -P.1
0.00085	11.8409	-2.40909	-18.9318	5.95455	-18.975	22.125	-2.025	-7.45	-45.4333	27.2	18.3	-11.1	-45.5818	11.5273	20.9273	4.47273
0.0025	28.5909	5.29545	-11.0455	4.13636	-0.325	20.925	29.275	-5.5	-34.5333	-17.7	-11.0333	2.3	11.8	8.94546	3.34545	-7.63636
0.0076	-10.1136	40.9091	17.6364	10.5455	-25.9	28.45	38.975	6.275	-72	36.6667	42.1	32.0333	-29.3455	13.7091	28.3091	29.6909
0.022	25.5	27.7727	39.4091	28.3864	5	11.775	23.85	57.45	5.8	15.3667	6.6	39.2333	11.8	27.1091	37.3454	31.9273
0.07	28.7954	57.2727	37.6818	21.25	13.625	50.225	53.45	49.425	44.7	64.3333	64.0667	68.8333	-3.23636	48.9455	36.2182	54.7454
0.21	48.0227	46.9318	59.1591	27.9091	65.9	78.7	86.35	81.9	69.4333	57.0667	56.8333	68.5333	51.3091	49.5455	59.6546	59.9091
0.6	46.1136	68.4545	78.8182	73.1818	78.7	95.4	95.85	95.45	90.5	84.9	84.4667	91.7	80.2182	76.7091	92.4364	84.5455
1.9	83.5909	87.75	85.6818	91.1364	97.45	99.875	99.675	96.875	93.1	98.8667	96.8667	95.0667	99.6364	97.3818	99.6909	99.5818
5.5	92.4318	99.9091	99.9773	91.2727	99.45	100.15	99.575	100.225	97.8333	99.7	99.5	99.6	99.5455	97.7636	99.8364	99.7818
17	98.5909	100.204	100.341	100.091	99.05	99.875	100.1	100.2	99.1667	99.8333	99.4333	99.7667	99.7273	99.8727	95.9636	100.018
50	99.3409	100.341	100.318	100.364	99.275	100.025	100.275	100.35	98.9667	99.6	99.5	100.233	99.5455	99.9273	99.0546	99.8
Pseudovirus-3J320v2, inhibition rate (%)
Concentration (ug/mL)	Wuhan-Hu-1				UK -B.1.1.7				SA -B.1.351				BR -P.1
0.00085	-6.97727	-13.6818	-8.25	-43.7045	-8.35	25.825	-45.625	35.3	-7.66667	34.0667	-33.8	-70.6667	3.43636	6.70909	-15.6	-28.7636
0.0025	22.5682	9.31818	16.6364	12.2955	9.1	6.275	3.45	-8.4	13.5333	15.2333	-6.53333	-10.0333	2.34545	0.309091	-8.01818	1.90909
0.0076	31.9091	31.1364	46.0682	38.25	-20.375	47	-3.15	30.275	23.8667	12.7333	6.13333	-33.3667	7.83636	30.2	19.4	-1.25455
0.022	55.7273	28.1818	25.1136	21.75	61.475	35.75	14.825	6.025	64	38.3333	13.2	35.2	22.3091	26.1091	39.4	10.2727
0.07	59.8864	58.2727	63.5455	26.8409	76.975	42.975	60.9	42.775	71.9333	62.4667	68.1	73.3667	44.1273	61.6182	38.3091	39.7636
0.21	79.7955	73.6364	76.9318	74.8182	92.75	95	80.35	92.1	81.5333	73.3	88.5333	68.0667	48.9455	71	39.8364	75.0546
0.6	93.8182	98.0227	95.9773	89.2955	96.925	100.225	98.925	99.6	94.9667	94.9333	79.3667	66.1	85.7091	76.8546	80.9818	87.5273
1.9	100.182	99.8864	100.25	100.046	99.725	100.05	99.8	100.15	91.2333	93.6	93.7667	86	96.2	98.9091	99.6727	97.3454
5.5	100.159	100.227	100.364	99.75	99.9	100.1	99.825	99.925	100.233	99.9333	99.8	99.9	99.6	99.6546	100	100.036
17	100.296	100.114	100.296	99.8409	100	100.35	100.125	100.025	99.6667	99.8667	100.167	99.9	99.7455	99.7273	99.3636	100.109
50	100.296	100.318	100.227	100.341	99.925	99.975	100.4	100.1	100.067	100.033	98.6667	100.167	99.9091	100	100	100.145

## Sheet: Fig.4b
Neutralization assay-Authentic virus
SARS2 RNA genome copy number (Log10 copies/uL)
Authentic virus-3N39v2
Concentration (ug/mL)	Wuhan			UK-B.1.1.7			BR-P.1
25	4.33951	4.14946	4.25288	3.81859	2.9089	3.05157	3.17279	3.69629	4.11369
6.3	6.91545	6.95718	6.37263	4.73087	5.9025	4.9599	4.63064	5.04415	4.36644
1.6	7.99368	7.98302	7.96149	5.68829	5.45982	5.24266	5.99504	6.38681	6.41255
0.4	7.99895	8.00575	8.03691	7.24227	7.23065	7.34829	7.77856	7.41876	7.75317
0.1	8.04676	8.11417	8.05111	7.67601	7.62515	7.65464	7.77564	8.05108	8.01909
0	7.98398	8.06044	8.054	7.84084	7.77402	7.76882	8.01708	8.04627	8.0625
Authentic virus-REGN10933
Concentration (ug/mL)	Wuhan			UK-B.1.1.7			BR-P.1
25	2.88271	2.86256	3.02634	2.87271	2.78559	2.28563	5.96985	6.04976	5.1366
6.3	3.63272	3.41484	3.35776	3.42959	2.52551	3.12121	6.84984	6.49908	6.49983
1.6	3.91223	4.21158	4.50712	3.40277	4.11993	2.95254	7.96012	7.47252	7.58206
0.4	6.89815	6.54028	6.67291	4.67589	4.28647	4.90674	8.17324	7.90261	7.95059
0.1	7.86262	7.6635	7.983	6.59646	5.7824	6.07496	8.23216	8.02332	8.1295
0	8.10631	7.99422	8.04821	7.91689	7.76189	7.81463	8.24378	8.02553	8.22194

## Sheet: Fig.5b
	201106-
hamster, body weight
	Day	0	1	2	3	4	5		Day0	Day1	Day2	Day3	Day4	Day5
	Contol	64.2	63.2	62	63.3	63.8	62.2		100	98.4424	96.5732	98.5981	99.3769	96.8847
		59.5	59.8	59.3	61.5	61.2	60.2		100	100.504	99.6639	103.361	102.857	101.176
		71.8	72.4	72.8	74.6	73	67.6		100	100.836	101.393	103.9	101.671	94.1504
		68.1	65.9	64.3	64.5	64.4	61.6		100	96.7695	94.42	94.7137	94.5668	90.4552
								Ave	100	99.1379	98.0125	100.143	99.6181	95.6667
								SD	0	1.90109	3.11614	4.3334	3.66427	4.52032
	Day	0	1	2	3	4	5		Day0	Day1	Day2	Day3	Day4	Day5
	Post	78.4	78	77.3	81	81.6	81.2		100	99.4898	98.5969	103.316	104.082	103.571
		76.5	78	74.5	77.3	78.6	81.2		100	101.961	97.3856	101.046	102.745	106.144
		69.4	68.5	69.5	71.6	72.3	74.6		100	98.7032	100.144	103.17	104.179	107.493
		61.1	61.5	60	63.7	65.2	68.4		100	100.655	98.1997	104.255	106.71	111.948
								Ave	100	100.202	98.5816	102.947	104.429	107.289
								SD	0	1.42032	1.15727	1.35556	1.65562	3.506
								Ham BW	Day0	Day1	Day2	Day3	Day4	Day5
	Ham BW	Day0	Day1	Day2	Day3	Day4	Day5	Mock	100	108.275	112.821	112.821	112.821	115.501
	Mock	85.8	92.9	96.8	96.8	96.8	99.1		100	102.66	104.695	104.851	106.573	106.416
		63.9	65.6	66.9	67	68.1	68		100	103.524	106.561	107.412	106.44	101.701
		82.3	85.2	87.7	88.4	87.6	83.7		100	104.161	107.212	105.27	105.132	107.212
		72.1	75.1	77.3	75.9	75.8	77.3		100	98.2256	99.1128	98.0989	98.4791	98.6058
		78.9	77.5	78.2	77.4	77.7	77.8		100	105.443	105.57	105.316	105.063	104.557
		79	83.3	83.4	83.2	83	82.6	ave	100	103.715	105.995	105.628	105.751	105.666
								SD	0	3.32449	4.41873	4.74195	4.57963	5.77028

## Sheet: Fig.5d
Viral RNA (copies/ug RNA)
	Control-Fc	3N39v2-Fc
	3.1102e+08	5.57291e+07
	1.87933e+07	3.5924e+07
	2.49529e+08	7.70891e+06
	2.75538e+08	4.53745e+07
Viral titer (PFU/g)
	Control-Fc	3N39v2-Fc
	1.30799e+07	944627
	2.96393e+06	289323
	3.05192e+07	235817
	1.97556e+07	1.18112e+06

## Sheet: Fig.5g
IL-6				CXCL10				CCL5				CCL3
Mock	Control-Fc	3N39v2-Fc		Mock	Control-Fc	3N39v2-Fc		Mock	Control-Fc	3N39v2-Fc		Mock	Control-Fc	3N39v2-Fc
0.873767	128.036	27.5482		0.746177	482.796	145.366		0.719985	49.1721	34.6209		0.662424	19.6135	7.81383
1.16816	54.2688	8.17687		1.50409	141.6	72.085		2.25842	41.3768	26.2513		1.89015	11.9295	3.64124
0.938289	172.712	5.1164		0.726314	324.993	40.618		0.428083	50.8757	20.3363		0.402691	18.5949	4.90866
1.51428	103.111	16.0612		1.25134	362.338	100.057		1.71538	41.9763	17.9519		1.282	29.4519	6.02089
0.745127				0.782365				0.651367				1.11463
2.01764				1.2544				1.28348				1.3865

## Sheet: Fig.S1c
RBD-competitive binding assay
Fig.S1c
1st
sACE2 dilution	WT-1	1-19-1	2-51-1	2-53-1	J38-1	N39-1
0.00195312	0	0.0454545	0.00826446	0	0	0.00413223
0.00390625	0.0371901	0	0	0	0	0.0206612
0.0078125	0.0619835	0.00826446	0	0.0702479	0.0826446	0.285124
0.015625	0.0909091	0.227273	0.202479	0.18595	0.272727	0.74876
0.03125	0.136364	0.347107	0.450413	0.396694	0.597934	0.996157
0.0625	0.235537	0.561983	0.725207	0.725207	0.881405	0.996694
0.125	0.409091	0.800826	0.914463	0.913636	0.98595	0.991322
0.25	0.57438	0.940496	0.967355	0.967355	0.978099	0.982231
0.5	0.771901	0.941736	0.945455	0.896281	0.93843	0.945455
1	0.845455	0.882645	0.891736	0.86281	0.846694	0.864876
2nd
sACE2 dilution	WT-2	1-19-2	2-51-2	2-53-2	J38-2	N39-2
0.00195312	0	0	0	0	0	0.0855856
0.00390625	0.103604	0.0675676	0.0135135	0.0495495	0.0765766	0.18018
0.0078125	0.00900901	0.0990991	0.0945946	0.045045	0.144144	0.274775
0.015625	0.0720721	0.162162	0.148649	0.144144	0.256757	0.536036
0.03125	0.036036	0.189189	0.297297	0.216216	0.315315	0.90045
0.0625	0.0810811	0.324324	0.405405	0.468468	0.569369	0.987387
0.125	0.148649	0.454955	0.705856	0.597297	0.764414	0.993243
0.25	0.247748	0.73964	0.880631	0.804955	0.9	0.985135
0.5	0.378378	0.861712	0.921171	0.921171	0.956757	0.99009
1	0.495495	0.919369	0.967568	0.956757	0.967117	0.991892
3rd
sACE2 dilution	WT-3	1-19-3	2-51-3	2-53-3	J38-3	N39-3
0.00195312	0	0	0	0	0	0
0.00390625	0.0758929	0.0848214	0.133929	0.0178571	0.138393	0.147321
0.0078125	0.09375	0.120536	0.0982143	0.0714286	0.223214	0.316964
0.015625	0.0223214	0.15625	0.196429	0.245536	0.223214	0.554464
0.03125	0.133929	0.165179	0.209821	0.245536	0.370536	0.890179
0.0625	0.107143	0.330357	0.495536	0.392857	0.526786	0.994643
0.125	0.205357	0.477679	0.64375	0.618304	0.775893	0.994643
0.25	0.214286	0.722321	0.834375	0.832589	0.909821	0.995536
0.5	0.392857	0.8375	0.927232	0.911161	0.958036	0.991964
1	0.415179	0.885268	0.933482	0.941964	0.988393	0.988393

## Sheet: Fig.S1e
RBD-competitive binding assay
Fig.S1e
1st
sACE2 dilution	3N39	3N39 + T324P	3N39 + Q325P	3N39 + N330Y	3N39 + L350F	3N39 + A386L	3N39 + R393K
0.015625	0.06	0	0.013	0.034	0	0.007	0.007
0.03125	0.215	0.114	0.128	0.034	0.134	0.06	0.128
0.0625	0.431	0.373	0.377	0.148	0.262	0	0.235
0.125	0.787	0.583	0.672	0.478	0.511	0.195	0.653
0.25	0.956	0.974	0.969	0.801	0.909	0.577	0.956
0.5	0.975	0.989	0.983	0.985	0.985	0.928	0.987
1	0.981	0.982	0.978	0.981	0.987	0.981	0.991
2nd
sACE2 dilution	3N39	3N39 + T324P	3N39 + Q325P	3N39 + N330Y	3N39 + L350F	3N39 + A386L	3N39 + R393K
0.015625	0	0.0492611	0.0492611	0.0541872	0.0985222	0.0689655	0
0.03125	0.108374	0.152709	0.137931	0.0985222	0.137931	0.182266	0.221675
0.0625	0.0591133	0.152709	0.226601	0.285714	0.251232	0.192118	0.256158
0.125	0.448276	0.35468	0.558621	0.582759	0.52069	0.589655	0.458128
0.25	0.782266	0.810345	0.868473	0.852709	0.836453	0.857143	0.873892
0.5	0.965025	0.951724	0.975862	0.966502	0.980788	0.972414	0.985222
1	0.967488	0.955665	0.970443	0.972906	0.983251	0.82266	0.971429
3rd
sACE2 dilution	3N39	3N39 + T324P	3N39 + Q325P	3N39 + N330Y	3N39 + L350F	3N39 + A386L	3N39 + R393K
0.015625	0	0	0	0	0	0	0
0.03125	0	0.0740741	0	0.0679012	0	0.0246914	0
0.0625	0.148148	0.290123	0.283951	0.358025	0.228395	0.154321	0.104938
0.125	0.582099	0.789506	0.808642	0.851235	0.635185	0.526543	0.525926
0.25	0.935185	0.97963	0.983951	0.993827	0.97963	0.970988	0.953086
0.5	0.962346	0.987654	0.980864	0.983333	0.981481	0.981481	0.987654
1	0.95679	0.979012	0.975926	0.975926	0.973457	0.987654	0.975309

## Sheet: Fig.S2b-g
RBD-competitive binding assay
Fig.S2b	3N39 single recover
sACE2 dilution	3N39	3N39 - A25V	3N39 - K26E	3N39 - K31N	3N39 - E35K	3N39 - N64I	3N39 - L79F	3N39 - N90H
0.03125	0.0368421	0.0684211	0.0684211	0	0.0526316	0.0157895	0.0263158	0
0.0625	0.131579	0.0105263	0.115789	0.00526316	0.0947368	0.0842105	0.121053	0.236842
0.125	0.431579	0.231579	0.278947	0.1	0.252632	0.273684	0.284211	0.3
0.25	0.860526	0.500526	0.705263	0.242105	0.394737	0.715263	0.578421	0.713158
0.5	0.978421	0.800526	0.962105	0.394737	0.701053	0.976842	0.859474	0.953684
1	0.987368	0.959474	0.988947	0.641579	0.908947	0.934737	0.963158	0.982632
Fig.S2c	3N39 multiple recover
sACE2 dilution	3N39	3N39 - K26E, N64I	3N39 - N64I, N90H	3N39 - K26E, N64I, N90H
0.0078125	0	0	0	0
0.015625	0	0	0	0
0.03125	0.0384615	0.0817308	0	0
0.0625	0.221154	0.129808	0.163462	0.254808
0.125	0.65	0.4375	0.389423	0.590385
0.25	0.966827	0.893269	0.820673	0.927885
0.5	0.976923	0.984135	0.992788	0.975962
1	0.950962	0.980769	0.979808	0.980769
Fig.S2d	3J113 single recover
sACE2 dilution	3J113	3J113 - K31M	3J113 - E35K	3J113 - Q60R	3J113 - S70F	3J113 - L79F	3J113 - N90D
0.0625	0.252669	0.0711744	0	0.0782918	0.224199	0.274021	0.359431
0.125	0.733096	0.156584	0.362989	0.476868	0.880783	0.819573	0.866904
0.25	0.975445	0.412811	0.898577	0.979004	0.992527	0.881851	0.980071
0.5	0.970463	0.754804	0.982918	0.988968	0.985765	0.986477	0.982206
1	0.974377	0.92847	0.985409	0.972598	0.931673	0.985053	0.98363
Fig.S2e	3J113 multiple recover
sACE2 dilution	3J113	3J113 - S70F, L79F	3J113 - S70F, N90D	3J113 - S70F, L79F, N90D
0.0078125	0	0	0	0.02
0.015625	0	0	0	0.06
0.03125	0	0	0	0.052
0.0625	0.0221367	0.12	0.036	0.092
0.125	0.245428	0.316	0.216	0.216
0.25	0.882964	0.8052	0.7028	0.4
0.5	0.980366	0.9684	0.9756	0.6336
1	0.984216	0.9824	0.9784	0.8344
Fig.S2f	3J320 single recover
sACE2 dilution	3J320	3J320 - T20I	3J320 - A25V	3J320 - H34A	3J320 - T78R	3J320 - T92Q	3J320 - Q101H
0.03125	0.0888889	0.177778	0.0833333	0.00555556	0.0666667	0.0555556	0.111111
0.0625	0.161111	0.144444	0.127778	0.0333333	0.138889	0.0666667	0.122222
0.125	0.294444	0.327778	0.305556	0.0277778	0.311111	0.222222	0.205556
0.25	0.726111	0.612222	0.669444	0.166667	0.715	0.433333	0.416667
0.5	0.999278	0.996389	0.99	0.216667	1	0.886111	0.883333
1	0.999278	0.999278	0.999278	0.427778	0.998556	0.999278	0.999278
Fig.S2g	3J320 multiple recover
sACE2 dilution	3J320	3J320 - T20I, T78R	3J320 - A25V, T78R	3J320 - T20I, A25V, T78R
0.015625	0	0.0104712	0	0
0.03125	0	0.0418848	0	0
0.0625	0.104712	0.0732984	0.078534	0.104712
0.125	0.277487	0.172775	0.282723	0.272251
0.25	0.704188	0.539267	0.717801	0.62356
0.5	0.99267	0.936126	0.996126	0.969634
1	0.993194	0.988482	0.993194	0.994869

[truncated: 8 more sheets: Fig.S7, Fig.S9e, Fig.S9f, Fig.S10, Fig.S12, Fig.S13, Fig.S14, Fig.S15]
